# Supplementary material for: Replication of Missense OTOG Gene Variants in a Brazilian Patient with Menière’s Disease
Source: Genes (Basel). 2025 May 28;16(6):654. doi: 10.3390/genes16060654 (PMC12193698; doi:10.3390/genes16060654)
Supplement: Supplementary file 1 [file genes-16-00654-s001.zip]

Archive with 1 entries (1 files):
- genes-3657012-supplementary.pdf
